# Supplementary material for: Loss of GalNAc-T14 links O-glycosylation defects to alterations in B cell homing in IgA nephropathy
Source: J Clin Invest. 2025 Mar 18;135(10):e181164. doi: 10.1172/JCI181164 (PMC12077892; doi:10.1172/JCI181164)
Supplement: Supporting data values [file jci-135-181164-s011.xlsx]

## Sheet: Figure 1D
Figure 1D
Variant Carrier	Reference
1.6	1.59
1.6	0.9
4.27	1.69
2.12	1.48
2.54
1.49
2.34
2.63

## Sheet: Figure 1E
Figure 1E
Variant Carrier	Reference
0.624	0.706
0.674	0.649
0.388	0.605
0.722	0.657
0.301
0.542
0.485
0.616

## Sheet: Figure 1M
Figure 1M
	IgAN	IgAN	IgAN	IgAN	HC	HC	HC	HC
T1	13.9067	15.2067	14.1233	15	13.73	15.11	14.84	14.83
T2	9.01667	10.7533	9.48333	10.83	9.59	9.62	9.53	8.49
T3	7.19333	7.23	8.02667	7.75667	7.59667	6.27	7.59333	8.18
T4	6.64	8.01667	6.31667	8.58333	7.01333	7.30667	7.39667	9.32333
T5	1.10333	1.72	1.23	2.51667	1.10333	1.72	1.23	2.51667
T6	3.98667	3.59	2.76667	2.55667	1.87333	2.09667	2.72333	4.98667
T7	8.67667	9.58	7.90667	9.63333	7.98333	9.38333	8.98	10.27
T8	1.10333	1.72	1.23	2.51667	1.38333	1.91667	2.72333	1.36667
T9	1.10333	1.72	1.23	2.51667	1.38333	1.91667	2.72333	1.36667
T10	8.60333	9.74	10.3833	10.0567	9.74667	10.18	10.4733	11.34
T11	11.54	13.2567	12.2967	13.12	11.3667	11.2933	11.5067	13.5033
T12	7.40333	6.73	7.54667	7.93333	8	8.35333	7.34333	6.69
T13	1.10333	1.72	1.23	2.51667	1.38333	1.91667	2.72333	1.36667
T14	9.48	9.84667	9.07333	10.7833	7.3	7.12333	6.95	6.89
T15	8.45	6.92	9.09333	9.30667	8.86667	7.34333	6.42333	7.63667
T16	3.47667	5.71	3.90333	5.65667	3.62333	4.52	4.30333	4.93333
T17	4.89667	6.81667	5.67333	5.85667	5.92333	6.2	5.57667	6.15
T18	1.10333	1.72	1.23	2.51667	1.38333	1.91667	2.72333	1.36667
T19	1.10333	1.72	1.23	2.51667	1.38333	1.91667	2.72333	1.36667
T20	1.10333	1.72	1.23	2.51667	1.38333	1.91667	2.72333	1.36667

## Sheet: Figure 2
Figure 2A
IgA measurements				IgG measurements
Galnt14+/+	Galnt14-/-			Galnt14+/+	Galnt14-/-
0.154	1.031			1.97622	0.97492
0.258	0.656			1.36515	1.23023
0.201	1.104			1.43254	1.32614
0.585	0.913			1.34247	1.58922
0.271	0.778			1.30748	1.34622
0.679	1.367			1.59973	2.10309
0.294	1.032			1.87448	2.10244
0.386	1.111			1.79348	1.68513
0.376	0.469			1.87887	1.74993
0.191	0.642			1.84764	1.84972
0.559	0.41			1.36325	1.76937
0.463				1.92813
0.393				0.920488
0.537				1.64495
0.554				1.75774
0.537				1.84764
0.554				1.36325

## Sheet: Figure 3A
Figure 3A
PC IgA measurement
Galnt14+/+	Galnt14-/-
3.59502	8.80708
4.97805	13.9141
3.20981	23.265
5.50796	12.7088
4.8083	9.36302
12.6271	25.5836
4.18014	19.2918
6.56105	18.5819
9.29853	12.0415
10.1858	9.86187
6.70299	8.34935
6.1067
2.76039
7.82143
3.5673
4.35888
9.36302

## Sheet: Figure 3B
Figure 3B
SI bound IgA measurement
Galnt14+/+	Galnt14-/-
27.528	54.6831
25.2057	46.8132
17.7419	41.208
38.8397	41.1312
47.1642	57.1168
28.8089	59.448
38.6846	57.8469
18.4848	46.8388
37.724
26.4648
40.4267
34.6626
39.6453
47.3307
30.7687

## Sheet: Figure 3C
Figure 3C
SI unbound IgA measurement
Galnt14+/+	Galnt14-/-
13.9558	12.8972
14.4766	83.6661
20.7673	79.1536
11.8133	18.1924
90.2404	68.449
43.2668	89.4139
47.7208	11.4901
17.5071	27.9763
23.9825	37.0593
33.9011	16.4827
20.2761	25.8618
12.2852
52.5375
95.8167
87.8899
57.5134
55.0839

## Sheet: Figure 3D
Figure 3D
Fecal bound IgA measurement
Galnt14+/+	Galnt14-/-
2706.5	3717.13
1544.71	5074.33
1558.4	4917.77
3571.11	4067.38
3687.64	3504.24
4055.38	1909.45
2486.14	3601.21
2274.3	4509.47
2443.84	5752.58
4416.5	3202.55
3195.91	5423.18
3853.8
4792.93
2583.89
3444.05
4042.98
2579.83

## Sheet: Figure 3E
Figure 3E
Fecal unbound IgA measurement
Galnt14+/+	Galnt14-/-
28.4897	55.9882
43.8811	40.5947
10.6186	50.9118
25.7594	55.4672
43.4505	41.9643
12.5013	51.2525
24.8439	56.83
12.743	49.482
24.4384	57.5258
44.165	32.0255
13.7431	54.2318
14.673
20.6886
19.1565
20.0553
38.512
29.4113

## Sheet: Figure 3J
Figure 3J
Supplemental Table 4
% bacteria staining for IgA
Galnt14+/+	Galnt14-/-
59.82	70.41
50.1	64.68
49.16	64.97
51.55	61.64
64.4	66.27
46.21	69.44
46.36

[truncated: 56 more sheets: Figure 3K, Figure 3L, Figure 3M, Figure 4A, Figure 4B, Figure 5B, Figure 5C, Figure 5D, Figure 5E, Figure 5F, Figure 5G, Figure 5H, Figure 5I, Figure 5J, Figure 5K, Figure 5L, Figure 6B, Figure 6D, Figure 6E, Figure 6G …]
